# Supplementary material for: Land-Use Legacies Are Important Determinants of Lake Eutrophication in the Anthropocene
Source: PLoS One. 2011 Jan 10;6(1):e15913. doi: 10.1371/journal.pone.0015913 (PMC3018476; doi:10.1371/journal.pone.0015913)
Supplement: Table S1 — Detailed information on North American lake studies used in this paper (lake name, latitude, longitude, country, province/state, and original reference). (XLS) [file pone.0015913.s001.xls]

## Sheet: Table S1
Table S1. Detailed information on North American lake studies used in this paper (lake name, latitude, longitude, country, province/state, and original reference).
Lake	Province/State	Country	Latitude	Longitude	Authors	Year	Journal title	Volume	Start page	End page
Bates Pond	Connecticut	USA	41.65	-72.1	Koster, D., Pienitz, R.	2006	Journal of Paleolimnology	35	395	416
Bellaire	Michigan	USA	44.9533	-85.2189	Fritz, S.C., Kingston, J.C., Engstrom, D.R.	1993	Freshwater Biology	30	1	23
Bouchie	British Columbia	CAN	53.0333	-122.617	Heinrichs, M.L., Cumming, B.F., Laird, K.R., Hart, J.S.	2005	Journal of Water Quality Research Canada	40	418	430
Clear (Lake Jovita)	Florida	USA	28.3333	-82.25	Brenner, M., Whitmore, T.J., Curtis, J.H., Hodell, D.A., Schelske, C.L.	1999	Journal of Paleolimnology	22	205	221
Collins	Ontario	CAN	44.3667	-76.4667	Karst, T., Smol, J.P.	1998	Journal of Lake and Reservoir Management	14	456	465
Crawford Lake	Ontario	CAN	43.4667	-79.95	Ekdahl, E.J., Teranes, J.L., Wittkop, C., Stoermer, E.F., Reavie, E.D., Smol, J.P.	2007	Journal of Paleolimnology	37	233	246
Dauriat	Quebec	CAN	54.8	-66.8167	Laperriere, L., Fallu, M.-A., Hausmann, S., Pienitz, R., Muir, D.	2008	Journal of Paleolimnology	40	309	324
Elk	Michigan	USA	44.8278	-85.3733	Fritz, S.C., Kingston, J.C., Engstrom, D.R.	1993	Freshwater Biology	30	1	23
Fairy	Ontario	CAN	45.333	-79.1833	Quinlan, R., Hall, R.I., Paterson, A.M., Cumming, B.F., Smol, J.P.	2008	Canadian Journal of Fisheries and Aquatic Sciences	65	933	944
Francois	British Columbia	CAN	53.9667	-126.383	Reavie, E.D., Smol, J.P., Sharpe, I.D., Westenhofer, L.A., Roberts, A-M.	2000	Canadian Journal of Botany	78	873	888
French Pond	New Hampshire	USA	43.1833	-71.7667	Dixit, S.S., Dixit, A.S., Smol, J.P., Hughes, R.M., Paulsen, S.G.	2000	Lake and Reservoir Management	16	305	321
Glen	Michigan	USA	44.8789	-85.4067	Fritz, S.C., Kingston, J.C., Engstrom, D.R.	1993	Freshwater Biology	30	1	23
Gravenhurst Bay, Muskoka Lake	Ontario	USA	44.9333	-79.4	Little, J.L., Hall, R.I., Quinlan, R., Smol, J.P.	2000	Canadian Journal of Fisheries and Aquatic Sciences	57	333	341
Griffin	Florida	USA	28.8667	-81.85	Brenner, M., Whitmore, T.J., Curtis, J.H., Hodell, D.A., Schelske, C.L.	1999	Journal of Paleolimnology	22	205	221
Haines	Florida	USA	28	-81.6	Riedinger-Whitmore, M.A., Whitmore, T.J., Smoak, J.M., Brenner, M., Moore, A., Curtis, J., Schelske, C.L.	2005	Lake and Reservoir Management	21	423	435
Hambly	Ontario	CAN	44.7833	-77.1333	Reavie, E.D., Neill, K.E., Little, J.L., and Smol, J.P.	2006	Lake and Reservoir Management	22	44	58
Hollingsworth	Florida	USA	28.0167	-81.95	Brenner, M., Whitmore, T.J., Curtis, J.H., Hodell, D.A., Schelske, C.L.	1999	Journal of Paleolimnology	22	205	221
Intermediate	Michigan	USA	45.0242	-85.2272	Fritz, S.C., Kingston, J.C., Engstrom, D.R.	1993	Freshwater Biology	30	1	23
Joes Pond	Vermont	USA	44.4	-72.2167	Dixit, S.S., Dixit, A.S., Smol, J.P., Hughes, R.M., Paulsen, S.G.	2000	Lake and Reservoir Management	16	305	321
Kenoza	Massachusetts	USA	42.7833	-72	Dixit, S.S., Dixit, A.S., Smol, J.P., Hughes, R.M., Paulsen, S.G.	2000	Lake and Reservoir Management	16	305	321
Lake 42	Ontario	CAN	49.1667	-92.1667	Paterson, A.M., Morimoto, D.S., Cumming, B.F., Smol, J.P., Szceicz	2002	Canadian Journal of Botany	80	1329	1336
Marie	Alberta	CAN	54.6167	-110.283	Koster, D., et al.	in prep	in prep	in prep	in prep	in prep
May	Florida	USA	28	-82.1	Riedinger-Whitmore, M.A., Whitmore, T.J., Smoak, J.M., Brenner, M., Moore, A., Curtis, J., Schelske, C.L.	2005	Lake and Reservoir Management	21	423	435
Moose (Vezeau Bay)	Alberta	CAN	54.2333	-110.917	Koster, D., et al.	in prep	in prep	in prep	in prep	in prep
North Round Pond	New Hampshire	USA	42.847	-72.453	Koster, D., Pienitz, R.	2006	Holocene	16	519	532
Opeongo	Ontario	CAN	45.7	-78.3667	St. Jacques, J.-M., Douglas, M.S.V., Price, N., Drakulic, N., Gubuala, C.P.	2005	Hydrobiologia	549	99	113
Opinicon	Ontario	CAN	44.5667	-76.3167	Karst, T., Smol, J.P.	2000	Aquatic Science	62	20	38
Peninsula	Ontario	CAN	45.3333	-79.1	Clerk, S., Hall, R., Quinlan, R., Smol, J.P.	2000	Journal of Paleolimnology	23	319	336
Rainbow Lake A	Alberta/Northwest Territories	CAN	59.8019	-112.163	Moser, K.A., Smol, J.P., MacDonald, G.M., Larsen, C.P.S.	2002	Journal of Paleolimnology	28	269	281
Round	Ontario	CAN	44.8833	-76.6667	Reavie, E.D., Neill, K.E., Little, J.L., and Smol, J.P.	2006	Lake and Reservoir Management	22	44	58
Saint Augustin	Quebec	CAN	46.7	-71.3667	Pienitz, R., Roberge, K., Vincent, W.F.	2006	Canadian Journal of Botany	84	303	329
Tchesinkut	British Columbia	CAN	54.1	-125.683	Reavie, E.D., Smol, J.P., Sharpe, I.D., Westenhofer, L.A., Roberts, A-M.	2000	Canadian Journal of Botany	78	873	888
Tyhee	British Columbia	CAN	54.75	-127.25	Reavie, E.D., Smol, J.P., Sharpe, I.D., Westenhofer, L.A., Roberts, A-M.	2000	Canadian Journal of Botany	78	873	888
Upper Saranac	New York	USA	44.2926	-74.3254	Stager, J.C., Leavitt, P.R., Dixit, S.S.	1997	Journal of Lake and Reservoir Management	13	175	184
Walden Pond	Massachusetts	USA	42.4383	-71.34	Koster, D., Pienitz, R., Wolfe, B.B., Barry, S., Foster, D.R., Dixit, S.S.	2005	Aquatic Ecosystem Health & Management	8	117	131
Willard	New Hampshire	USA	43.0167	-72.0167	Dixit, S.S., Connor, J.N., Landry, S.C.	2001	Lake and Reservoir Management	17	197	216
Williams	British Columbia	CAN	52.1167	-120.133	Hall, R.I., Leavitt, P.R., Smol, J.P., Zirnhelt, N.	1997	Freshwater Biology	38	401	417
Wolf	Alberta	CAN	54.6833	-110.95	Koster, D., et al.	in prep	in prep	in prep	in prep	in prep
Wood	British Columbia	CAN	50.1	-119.38	Reavie, E.D., Smol, J.P., Carmichael, N.B.	1995	Canadian Journal of Fisheries and Aquatic Sciences	52	2388	2401
Zippel Bay, Lake of the Woods	Minnesota	USA	49	-95	Reavie, E.D., Baratono, N.G.	2007	Journal of Paleolimnology	38	137	156
