# Supplementary material for: Land-Use Legacies Are Important Determinants of Lake Eutrophication in the Anthropocene
Source: PLoS One. 2011 Jan 10;6(1):e15913. doi: 10.1371/journal.pone.0015913 (PMC3018476; doi:10.1371/journal.pone.0015913)
Supplement: Table S2 — Detailed information on European lake studies used in this paper (lake name, latitude, longitude, country, and original reference). (XLS) [file pone.0015913.s002.xls]

## Sheet: Table S2
Table S2. Detailed information on European lake studies used in this paper (lake name, latitude, longitude, country, and original reference).
Lake	Country	Latitude	Longitude	Authors	Year	Journal title	Volume	Start page	End page
Augher Lough	GB	54.27	-7.61	Anderson NJ;Rippey B;	1994	Freshwater Biology	32	625	639
Baldeggersee	CH	47.17	8.28	Lotter AF;	1998	Holocene	8	395	405
Bassenthwaite Lake	GB	54.6535	-3.21639	Bennion H;Monteith D;Appleby P;	2000	Freshwater Biology	45	394	412
Betton Pool	GB	52.6663	-2.72511	Brooks SJ;Bennion H;Birks HJB;	2001	Freshwater Biology	46	513	533
Castle Loch	GB	56.2715	-3.22714	Bennion H;Fluin J;Simpson GL;	2004	Journal of Applied Ecology	41	124	138
Esthwaite Water	GB	54.3593	-2.9858	Bennion H;Monteith D;Appleby P;	2000	Freshwater Biology	45	394	412
Friary Lough	GB	53.95	-7.99	Jordan P;Rippey, B;Anderson NJ;	2002	Science of the Total Environment	297	161	173
Grasmere	GB	54.45	-3.022	Barker PA;Pates JM;Payne RJ;Healey RM;	2005	Freshwater Biology	50	1971	1981
Lago Grande di Avigliana	IT	45.065	7.38667	Finsinger W, Bigler C, Krahenbuhl U, Lotter AF, Ammann B	2006	Journal of Paleolimnology	36	55	67
Langesø	DK	55.42	10.18	Anderson NJ;Odgaard BV;	1994	Hydrobiologia	276	411	422
Loch Davan	GB	57.0944	-2.92302	Bennion H;Fluin J;Simpson GL;	2004	Journal of Applied Ecology	41	124	138
Loch Earn	GB	56.3873	-4.20255	Bennion H;Fluin J;Simpson GL;	2004	Journal of Applied Ecology	41	124	138
Loch Eye	GB	57.7922	-3.96716	Bennion H;Fluin J;Simpson GL;	2004	Journal of Applied Ecology	41	124	138
Loch Leven	GB	56.1981	-3.37586	Bennion H;Fluin J;Simpson GL;	2004	Journal of Applied Ecology	41	124	138
Loch Lomond N	GB	56.1152	-4.62249	Bennion H;Fluin J;Simpson GL;	2004	Journal of Applied Ecology	41	124	138
Loch Lubnaig	GB	56.2913	-4.29178	Bennion H;Fluin J;Simpson GL;	2004	Journal of Applied Ecology	41	124	138
Loch Shiel	GB	56.7854	-5.60761	Bennion H;Fluin J;Simpson GL;	2004	Journal of Applied Ecology	41	124	138
Lough Ballywillin	GB	54.4	-5.72	Anderson NJ;	1997	Freshwater Biology	38	427	440
Lough Brantry	GB	54.43	-6.85	Anderson NJ;	1997	Freshwater Biology	38	427	440
Lough Corbet	GB	54.34	-6.18	Anderson NJ;	1997	Freshwater Biology	38	427	440
Lough Heron	GB	54.38	-5.83	Anderson NJ;	1997	Freshwater Biology	38	427	440
Søbygaard	DK	56.25	9.82	McGowan, S et al	2005	Ecology	86	2200	2211
Væng Sø	DK	56.0333	9.65	Anderson NJ;Odgaard BV;	1994	Hydrobiologia	276	411	422
Windermere	GB	54.3545	-2.93662	Bennion H;Johnes P;Ferrier R;Phillips G;Haworth E;	2005	Freshwater Biology	50	1651	1670
