# Supplementary material for: Land-Use Legacies Are Important Determinants of Lake Eutrophication in the Anthropocene
Source: PLoS One. 2011 Jan 10;6(1):e15913. doi: 10.1371/journal.pone.0015913 (PMC3018476; doi:10.1371/journal.pone.0015913)
Supplement: Table S3 — Results of linear regression and ANCOVA between time and diatom-inferred total phosphorus records (DI-TP) for North American lakes. (XLS) [file pone.0015913.s003.xls]

## Sheet: Table S3
Table S3. Results of linear regression and ANCOVA between time and diatom-inferred total phosphorus records (DI-TP) for North American lakes.
		Regressionb		ANCOVAc,d					Trendf
Site name	Transformation	r	pe	df	F (intercept)	p (intercept)e	F (slope)	p (slope)e	post 1945
Bates	none	0.6309	0.1287	1,3	2.4358	0.2165	2.103	0.2427	no trend
Bellaire	none	-0.9088	0.002475	1,4	1.4634	0.293	23.3873	0.00842	decrease
Bouchie	none	0.9411	<0.0001	1,10	0.0903	0.7699	16.0234	0.00251	increase
Clear	none	0.517	0.154	1,5	5.5266	0.06549	0.7729	0.4196	no trend
Collins	none	-0.73889	0.00013	1,17	1.0697	0.3155	0.1615	0.6928	decrease
Crawford	none	0.1737	0.5359	1,11	0.6159	0.4492	3.6167	0.0837	no trend
Dauriat	log	-0.0699	0.6766	1,34	74.1844	4.612e-10	9.2072	0.0046	decrease
Elk(MI)	none	-0.974	0.000206	1,1	0.9765	0.3959	1.3646	0.3271	decrease
Fairy	sq	-0.31937	0.1374	1,19	17.6359	0.00049	1.4234	0.2475	decrease
FrancoisW	log	-0.5571	0.1939	1,3	8.1442	0.0649	0.0129	0.9168	no trend
French	log	0.7374	0.0096	1,7	1.2631	0.2981	40.7595	0.0003728	increase
Glen	sq	-0.8322	0.01038	1,4	0.957	0.3833	7.1193	0.0559	decrease
Gravenhurst	none	-0.86238	<0.0001	1,28	6.2308	0.018715	9.5698	0.00445	decrease
Griffin	none	0.75337	0.00467	1,8	0.2789	0.61176	0.0327	0.86095	no trend
Haines	sq	0.8807	0.001715	1,5	0.0014	0.9714	12.1074	0.0177	increase
Hambly	none	-0.6575	0.01459	1,9	5.2987	0.046855	10.0677	0.011312	no trend
Hollingsworth	log	0.5233	0.03792	1,12	2.283	0.1567	8.0178	0.01513	no trend
Intermediate	none	-0.5472	0.2037	1,3	39.334	0.008183	13.978	0.03337	decrease
Joes	none	0.8368	<0.0001	1,6	5.5293	0.05695	1.3957	0.23214	no trend
Kenoza	none	0.658	0.0277	1,7	0.3251	0.5864	22.0056	0.00223	no trend
Lake42	none	0.6584	0.0076	1,11	0.7989	0.39056	4.3165	0.06195	increase
Marie	none	-0.9238	<0.0001	1,8	5.6647	0.0445	1.4825	0.25808	decrease
May	none	0.6756	0.01126	1,9	0.0294	0.8676	2.9069	0.1224	increase
MooseV	log	0.1542	0.6323	1,8	1.7107	0.2272	0.6886	0.4307	no trend
NorthRound	sq	-0.6743	0.00417	1,12	6.5751	0.0248	0.0685	0.798	no trend
Opeongo	none	0.4249	0.1009	1,12	1.7908	0.20564	0.7147	0.41442	increase
Opinicon	none	0.3433	0.2295	1,10	0.0149	0.9052	5.6776	0.03843	no trend
Peninsula	none	-0.6555	0.00231	1,15	1.9228	0.1858	5.6431	0.03128	decrease
RainbowA	log	-0.0494	0.8457	1,14	0.0302	0.8645	0.0188	0.893	no trend
Round	log	-0.7474	0.00819	1,7	0.2562	0.6283	0.0247	0.8795	no trend
SaintAugustin	log	0.7452	<0.0001	1,15	0.0884	0.7703	0.0221	0.8838	no trend
SouthBay	none	-0.5875	0.0025	1,20	7.8269	0.0111	1.7633	0.1992	decrease
TchesinkutE	sq	-0.2969	0.5179	1,3	1.1926	0.3547	5.1279	0.1085	no trend
TchesinkutW	sq	-0.23415	0.6133	1,3	1.4809	0.3106	2.5842	0.2063	no trend
ThreeMile	none	-0.7826	<0.0001	1,26	0.001	0.9744	2.0935	0.1599	decrease
Tyhee	none	0.7273	0.064	1,3	0.2593	0.6457	0.2961	0.6242	no trend
UpperSaranac	log	0.8585	<0.0001	1,21	5.4776	0.02921	2.6753	0.1168	increase
Walden	log	0.958	<0.0001	1,11	2.3178	0.1561	4.9835	0.0473	increase
Willard	none	0.2902	0.3362	1,9	0.0354	0.855	2.1731	0.1745	no trend
Williams	none	0.1617	0.4837	1,17	0.2524	0.6219	1.1264	0.3034	no trend
Wolf	none	0.1971	0.5393	1,8	4.2515	0.07314	1.5025	0.2551	no trend
Wood	log	0.2498	0.4105	1,9	0.7906	0.397	1.3088	0.2821	no trend
Zippel	log	0.7985	0.0313	1,3	0.4972	0.53153	0.5227	0.52195	no trend
a	"Transformation" = type of transformation performed prior to analysis: none, log or square root (sq)
b	"Regression" = linear regression
c	“intercept” = differences between the intercepts of the pre- and post-1945 categories.
d	“slope” = differences between the intercepts of the pre- and post-1945 categories.
e	Significant p values (<0.05) are indicated in bold and italic font.
f	"Trend" = direction of trend in DI-TP after 1945.
