# Supplementary material for: Land-Use Legacies Are Important Determinants of Lake Eutrophication in the Anthropocene
Source: PLoS One. 2011 Jan 10;6(1):e15913. doi: 10.1371/journal.pone.0015913 (PMC3018476; doi:10.1371/journal.pone.0015913)
Supplement: Table S4 — Results of linear regression and ANCOVA between time and diatom-inferred total phosphorus records (DI-TP) for European lakes. (XLS) [file pone.0015913.s004.xls]

## Sheet: Table S4
Table S4. Results of linear regression (LR) and ANCOVA between time and diatom-inferred total phosphorus records (DI-TP) for European lakes.
		Regressionb		ANCOVAc,d					Trendf
Site name	Transformation	r	pe	df	F (intercept)	p (intercept)e	F (slope)	p (slope)e	post 1945
AugherLough	none	0.9341	0.000227	1,6	4.8461	0.06997	0.2728	0.62015	no trend
Baldergessee	log	0.7043	<0.0001	1,87	1.0355	0.3117	32.9549	1.35e-07	no trend
Bassenthwaite	log	0.276	0.4724	1,5	0.1577	0.7076	0.3448	0.5826	no trend
BettonPool	none	0.8404	0.00017	1,10	2.376	0.15424	5.3044	0.04402	increase
CastleLoch	log	0.4769	0.0994	1,9	2.0012	0.1908	16.8168	0.00267	increase
EsthwaiteWater	log	0.8786	3.48e-06	1,13	5.2404	0.0394	5.4797	0.03583	increase
FriaryLough	log	0.5562	0.0484	1,9	7.6138	0.02214	8.4733	0.017286	increase
Grassmere	none	0.7812	<0.0001	1,20	5.9658	0.024	7.7426	0.01149	increase
LagoGrande	sq	0.607	0.0035	1,17	1.654	0.21565	0.1784	0.678	no trend
Langesø	none	0.7176	<0.0001	1,14	20.9961	0.0004267	0.0598	0.81032	no trend
LochDavan	none	0.5796	0.0791	1,6	1.1198	0.3307	3.1036	0.1286	no trend
LochEarn	log	0.6743	0.0162	1,8	2.5673	0.14776	8.3702	0.0201	increase
LochEye	none	0.8892	0.0177	1,2	0.9125	0.44027	1.214	0.3854	no trend
LochLeven	none	0.3644	0.335	1,5	0.8785	0.3916	1.2612	0.3124	no trend
LochLomondN	none	-0.384677	0.3067	1,5	0.0005	0.9825	5.3579	0.0685	no trend
LochLubnaig	log	0.0247	0.9332	1,10	0.2953	0.5988	0.032	0.8617	no trend
LochShiel	log	-0.3134	0.4937	1,3	0.3328	0.6044	0.8065	0.4353	no trend
LoughBallywillin	log	0.8275	<0.0001	1,12	0.115	0.7404	0.8599	0.372	increase
LoughBrantry	none	0.5523	0.0503	1,9	0.6198	0.45136	3.407e-05	0.99547	no trend
LoughCorbet	log	0.8686	<0.0001	1,21	5.4797	0.02918	25.2577	5.641e-05	increase
LoughHeron	none	0.9485	<0.0001	1,9	2.1786	0.174	0.1321	0.7247	no trend
Søbygaard	none	0.8811	<0.0001	1,11	0.7441	0.4068	6.3859	0.02812	increase
Væng Sø	sq	0.8361	0.000703	1,8	23.51	0.001274	17.19	0.003226	no trend
Windermere	sq	0.7262	<0.0001	1,22	7.1007	0.01415	1.7014	0.20558	increase
a	"Transformation" = type of transformation performed prior to analysis: none, log or square root (sq)
b	"Regression" = linear regression
c	“intercept” = differences between the intercepts of the pre- and post-1945 categories.
d	“slope” = differences between the intercepts of the pre- and post-1945 categories.
e	Significant p values (<0.05) are indicated in bold and italic font.
f	"Trend" = direction of trend in DI-TP after 1945.
