# Supplementary material for: Land-Use Legacies Are Important Determinants of Lake Eutrophication in the Anthropocene
Source: PLoS One. 2011 Jan 10;6(1):e15913. doi: 10.1371/journal.pone.0015913 (PMC3018476; doi:10.1371/journal.pone.0015913)
Supplement: Supporting Information S1 — R code for statistical analyses. (XLS) [file pone.0015913.s005.xls]

## Sheet: Supporting Information S5
Supporting Information S5. R code for statistical analyses.
# Permutation of residuals under the reduced DI-TP intercept model
rm(list=ls())
data<-read.csv("lake_name.csv",header=TRUE)
names(data)
DITP<-data$DITPlog
YR<-data$YEAR
# Step 1. DI-TP is regressed on YR (Time)
mod<-lm(DITP~YR)		# Full model
b2<-coef(mod)[2]		# Beta (regression coefficient)
library(arm)		# need this library to get the se.coef
se2<-se.coef(mod)[2]		# Standard error
tref<-b2/se2		# reference t-statistic
# Step 2.
mod0<-lm(DITP~1)		# Reduced model
bo<-coef(mod0)[1]		# Intercept coefficient
# Randomization
itMax<-999
toExport<-array(NA,dim=c(itMax,1))
k<-1
colnames(toExport)<-c("t_star")
for (i in 1:itMax){
# Step 3.
Ryx<-resid(mod0)		# Reduced model residuals
# random permutation of Ryx, where n = sample size
Ryx_star<-sample(Ryx,n,replace = TRUE)
# Step 4.
Y_star<- bo + Ryx_star
# Step 5.
mod_star<-lm(Y_star~YR)
b2_star<-coef(mod_star)[2]
se2_star<-se.coef(mod_star)[2]
t_star<-b2_star/se2_star
toExport[k,1]<-t_star
k<-k+1
}
write.csv(toExport,file="myrandtest_intercept mod.csv")
myrand<-read.csv("myrandtest_intercept mod.csv")
names(myrand)
sort(myrand$t_star)
###############################################################
# Permutation of residuals under the reduced DI-TP versus time model
Z<-data$prepost1945
# Step 1. DI-TP is regressed on YR and Z (a categorical variable for pre and post-1945)
mod<-lm(DITP~YR*Z)		# Full model
b2<-coef(mod)[4]		# Interaction regression coefficient (ancova)
se2<-se.coef(mod)[4]
tref<-b2/se2
# Step 2.
mod0<-lm(DITP~YR+Z)		# Reduced model
bo<-coef(mod0)[1]		# Intercept coefficient
b1<-coef(mod0)[2]		# Regression coefficient
bz<-coef(mod0)[3]		# Intercept coefficient (ancova)
# Randomization:
itMax<-999
toExport<-array(NA,dim=c(itMax,1))
k<-1
colnames(toExport)<-c("t_star")
for (i in 1:itMax){
# Step 3.
Ryx<-resid(mod0)
Ryx_star<-sample(Ryx,n,replace = TRUE)
# Step 4.
Y_star<- bo + b1*YR + bz*Z + Ryx_star
# Step 5.
mod_star<-lm(Y_star~YR*Z)
b2_star<-coef(mod_star)[4]
se2_star<-se.coef(mod_star)[4]
t_star<-b2_star/se2_star
toExport[k,1]<-t_star
k<-k+1
}
write.csv(toExport,file="myrandtest_ancova.csv")
myrand<-read.csv("myrandtest_ancova.csv")
names(myrand)
sort(myrand$t_star)
###############################################################
# Testing for iid (independent and identically distributed)
# Durbin-Watson test		# to test for autocorrelation
library(lmtest)
dwtest(mod)		# where mod = Full models (see above)
# Pre-whitening
rhohat<-sum(resid(mod)[-1]*resid(mod)[-length(DITP)])/sum(resid(mod)^2)
DITPstar<-c(DITP[1],DITP[-1]-rhohat*DITP[-length(DITP)])
YRstar<-c(YR[1],YR[-1]-rhohat*YR[-length(YR)])
modstar<-lm(DITPstar~YRstar*Z)
coef(mod)[1]
coef(modstar)[1]/(1 - rhohat)
coef(mod)[2]		# regression coefficient
coef(modstar)[2]		# pre-whitened reg coefficient
dwtest(modstar)
###############################################################
